# Supplementary material for: Varied microbial community assembly and specialization patterns driven by early life microbiome perturbation and modulation in young ruminants
Source: ISME Commun. 2024 Apr 9;4(1):ycae044. doi: 10.1093/ismeco/ycae044 (PMC11033733; doi:10.1093/ismeco/ycae044)
Supplement: Pan_et_al_Supplementary_file_1_ISMECOMMUN-D-24-00077-final_ycae044 [file pan_et_al_supplementary_file_1_ismecommun-d-24-00077-final_ycae044.xlsx]

## Sheet: Sheet1
Calf ID	TRT	Diarrhea case (0=no, 1=yes)	Time to diagnosed diarrhea (fecal score was ≥2 for at least 2 days) (day)	Length of diarrhetic episode (days)
3	placebo	0	5	0
5	placebo	0	5	0
26	placebo	0	4	0
36	placebo	0	1	0
37	placebo	0	1	0
43	placebo	0	1	0
44	placebo	0	1	0
47	placebo	0	7	0
52	placebo	0	7	0
54	placebo	0	7	0
61	placebo	0	5	0
69	placebo	0	6	0
71	placebo	0	11	0
76	placebo	0	11	0
4	placebo	1	5	4
19	placebo	1	5	3.5
11	placebo	1	1	4.5
13	placebo	1	6	2
20	placebo	1	5	3
53	placebo	1	7	2
1	placebo	1	7	2
2	placebo	1	5	2
10	placebo	1	1	2
12	placebo	1	6	2
18	placebo	1	5	3
21	placebo	1	4	3
27	placebo	1	5	3
28	placebo	1	5	4
29	placebo	1	3	2
34	placebo	1	19	2
35	placebo	1	1	3
45	placebo	1	4	2.5
46	placebo	1	7	2
55	placebo	1	5	5
60	placebo	1	5	2
62	placebo	1	6	3
63	placebo	1	8	4.5
68	placebo	1	6	2.5
70	placebo	1	11	2
77	placebo	1	2	2
78	placebo	1	4	3
79	placebo	1	4	3
8	SCB	0	5	0
9	SCB	0	5	0
14	SCB	0	6	0
23	SCB	0	4	0
30	SCB	0	3	0
31	SCB	0	3	0
32	SCB	0	3	0
33	SCB	0	3	0
39	SCB	0	1	0
48	SCB	0	7	0
51	SCB	0	7	0
56	SCB	0	5	0
58	SCB	0	5	0
59	SCB	0	5	0
64	SCB	0	8	0
65	SCB	0	8	0
67	SCB	0	8	0
74	SCB	0	11	0
75	SCB	0	11	0
80	SCB	0	4	0
84	SCB	0	4	0
42	SCB	1	1	2
24	SCB	1	4	6
6	SCB	1	5	3
7	SCB	1	5	2
15	SCB	1	6	5
16	SCB	1	6	2
17	SCB	1	6	2
22	SCB	1	4	2
25	SCB	1	4	4
38	SCB	1	1	2
40	SCB	1	1	2
41	SCB	1	1	2
49	SCB	1	7	4
50	SCB	1	7	3
57	SCB	1	5	2
66	SCB	1	8	2
72	SCB	1	11	4
73	SCB	1	11	2
81	SCB	1	4	2
82	SCB	1	4	2
83	SCB	1	4	3
